# Supplementary material for: PacBio Full-Length Transcriptome Sequencing Reveals the Mechanism of Salt Stress Response in Sonneratia apetala
Source: Plants (Basel). 2023 Nov 14;12(22):3849. doi: 10.3390/plants12223849 (PMC10675792; doi:10.3390/plants12223849)
Supplement: Supplementary file 1 [file plants-12-03849-s001.zip]

Archive with 11 entries (9 files):
- Figures and Supplementary Files/
- Figures and Supplementary Files/Figures/
- Figures and Supplementary Files/Figures/Figure 1.png
- Figures and Supplementary Files/Figures/Figure 2.jpg
- Figures and Supplementary Files/Figures/Figure 3.jpg
- Figures and Supplementary Files/Figures/Figure 4.jpg
- Figures and Supplementary Files/Figures/Figure 5.jpg
- Figures and Supplementary Files/Figures/Figure 6.jpg
- Figures and Supplementary Files/Figures/Figure 7.jpg
- Figures and Supplementary Files/Supplementary Data.xlsx
- Figures and Supplementary Files/Supplementary Figures and Table.pdf
