# Supplementary material for: PacBio Full-Length Transcriptome Sequencing Reveals the Mechanism of Salt Stress Response in Sonneratia apetala
Source: Plants (Basel). 2023 Nov 14;12(22):3849. doi: 10.3390/plants12223849 (PMC10675792; doi:10.3390/plants12223849)
Supplement: Supplementary file 1 [file plants-12-03849-s001.zip › Figures and Supplementary Files/Supplementary Data.xlsx]

## Sheet: Legends for Supplementary Data
Data S1 The expression changes of co-expressed transcription factor genes at different time points under salt stress treatment
Data S2 Expression changes of co-expressed differentially genes related to salt stress signal transduction at different time points
Data S3 Expression changes of co-expressed differentially genes related to ion homeostasis and water transport at different time points under salt stress
Data S4 Expression changes of co-expressed differentially genes related to reactive oxygen species production and scavenging under salt stress at different time points
Data S5 Expression changes of co-expressed differentially genes related to hormone response under salt stress at different time points
Data S6 Expression changes of co-expressed differential genes related to cell wall modification at different time points under salt stress

## Sheet: Data S1
Gene ID	log2(LT1_1d/LCK_0d)	log2(LT2_28d/LCK_0d)	Annotation	Family
isoform_10264	1.775	3.803	AP2-like factor	AP2/EREBP
isoform_104368	-1.325	3.05	AP2-like factor
isoform_104666	-1.221	-2.396	AP2-like factor
isoform_119089	4.827	5.73	AP2-like factor
isoform_123996	11.695	12.953	AP2-like factor
isoform_124228	1.43	5.304	AP2-like factor
isoform_1388	2.084	4.958	AP2-like factor
isoform_156752	1.506	1.262	AP2-like factor
isoform_156810	6.77	2.909	AP2-like factor
isoform_176624	2.613	5.437	AP2-like factor
isoform_192046	5.956	9.447	AP2-like factor
isoform_200616	-4.743	1.855	AP2-like factor
isoform_21262	-2.645	-8.622	AP2-like factor
isoform_217181	2.423	10.135	AP2-like factor
isoform_240676	1.773	4.024	AP2-like factor
isoform_24811	-3.541	-3.762	AP2-like factor
isoform_259291	1.92	-1.017	AP2-like factor
isoform_266153	-1.135	3.632	AP2-like factor
isoform_267709	1.635	8.049	AP2-like factor
isoform_270070	1.786	-9.423	AP2-like factor
isoform_285475	1.601	4.343	AP2-like factor
isoform_293070	-1.312	3.832	AP2-like factor
isoform_295216	2.941	4.414	AP2-like factor
isoform_31947	1.646	-4.259	AP2-like factor
isoform_34631	-4.932	4.178	AP2-like factor
isoform_37174	-1.667	3.889	AP2-like factor
isoform_39049	9.807	18.065	AP2-like factor
isoform_41180	-1.216	4.562	AP2-like factor
isoform_43684	1.665	-1.082	AP2-like factor
isoform_48037	-2.356	4.283	AP2-like factor
isoform_49438	4.274	4.585	AP2-like factor
isoform_49650	-1.077	-3.375	AP2-like factor
isoform_58629	4.844	-8.077	AP2-like factor
isoform_58710	1.053	-3.85	AP2-like factor
isoform_61567	-1.19	3.838	AP2-like factor
isoform_64836	-2.744	-3.956	AP2-like factor
isoform_68113	13.36	15.083	AP2-like factor
isoform_69624	-1.157	-3.77	AP2-like factor
isoform_70349	-1.846	2.984	AP2-like factor
isoform_7564	11.09	11.82	AP2-like factor
isoform_7955	7.381	17.004	AP2-like factor
isoform_82715	12.37	17.987	AP2-like factor
isoform_8902	-2.25	2.42	AP2-like factor
isoform_8915	-5.075	-2.858	AP2-like factor
isoform_8925	2.67	7.55	AP2-like factor
isoform_256321	2.023	4.771	EREBP-like factor
isoform_66305	3.468	10.416	AP2-like factor
isoform_113464	-4.605	5.088	Auxin response factors	ARF
isoform_11360	-1.682	-3.407	Auxin response factors
isoform_132529	1.348	2.604	Auxin response factors
isoform_186025	1.723	1.969	Auxin response factors
isoform_196541	-3.886	2.777	Auxin response factors
isoform_19832	1.454	3.55	Auxin response factors
isoform_207235	5.379	-5.044	Auxin response factors
isoform_249167	1.186	4.741	Auxin response factors
isoform_261817	-1.047	1.333	Auxin response factors
isoform_270485	1.534	4.94	Auxin response factors
isoform_272715	-1.739	-11.784	Auxin response factors
isoform_279099	-1.941	4.758	Auxin response factors
isoform_281110	2.173	2.906	Auxin response factors
isoform_295376	1.442	4.937	Auxin response factors
isoform_32135	1.606	-3.491	Auxin response factors
isoform_32764	-1.159	-13.513	Auxin response factors
isoform_33084	1.306	6.103	Auxin response factors
isoform_34017	1.405	5.269	Auxin response factors
isoform_34938	-1.085	1.573	Auxin response factors
isoform_36405	1.853	3.122	Auxin response factors
isoform_36487	4.327	7.998	Auxin response factors
isoform_3681	2.434	-7.499	Auxin response factors
isoform_36891	-7.592	1.526	Auxin response factors
isoform_37195	10.485	17.252	Auxin response factors
isoform_37608	2.889	7.519	Auxin response factors
isoform_38535	4.095	4.144	Auxin response factors
isoform_4	-1.948	3.665	Auxin response factors
isoform_42778	-2.761	3.748	Auxin response factors
isoform_43268	1.724	-13.144	Auxin response factors
isoform_43609	-2.541	-9.537	Auxin response factors
isoform_49642	1.403	4.009	Auxin response factors
isoform_51408	2.704	6.707	Auxin response factors
isoform_53814	-1.563	5.073	Auxin response factors
isoform_58520	2.141	-2.241	Auxin response factors
isoform_70709	1.974	1.113	Auxin response factors
isoform_72221	6.195	9.501	Auxin response factors
isoform_76982	-3.348	4.628	Auxin response factors
isoform_84040	1.068	3.813	Auxin response factors
isoform_84068	2.846	1.351	Auxin response factors
isoform_84135	2.105	5.868	Auxin response factors
isoform_91507	1.922	-11.759	Auxin response factors
isoform_274873	-5.65	1.808	bHLH 96 transcription factor	bHLH
isoform_23135	11.244	14.848	Brassinosterol insensitive type 1	BRI1
isoform_61785	4.976	8.816	Brassinosterol insensitive type 1
isoform_193723	3.335	2.801	Ethylene insensitive protein 2	EIN
isoform_222252	7.97	-1.177	Ethylene insensitive protein 2
isoform_198870	2.121	-2.485	GATA transcription factor 2-like；K21630 GATA type zinc finger protein 1	GATA
isoform_231640	2.256	4.182	GATA transcription factor 2-like；K21630 GATA type zinc finger protein 1
isoform_29042	2.835	4.657	GATA transcription factor 9；K21630 GATA type zinc finger protein 1
isoform_50505	1.646	4.54	GATA transcription factor 2-like；K21630 GATA type zinc finger protein 1
isoform_52800	3.892	2.11	GATA transcription factor 5-like；K21630 GATA type zinc finger protein 1
isoform_150839	1.811	4.467	DELLA protein SLR1-like; K14494 DELLA protein	GRAS
isoform_159532	2.835	6.297	GAI1-like; K14494 DELLA protein
isoform_161219	-11.575	3.577	L3b; DELLA protein GAI-like; K14494 DELLA protein
isoform_191624	3.25	-3.448	DELLA protein GAI1-like; K14494 DELLA protein
isoform_20776	-2.9	10.141	DELLA protein，DWARF8-like
isoform_22486	1.142	8.657	VVGAI1; DELLA protein GAI1; K14494 DELLA protein
isoform_249774	4.301	5.265	DELLA protein SLN1-like; K14494 DELLA protein
isoform_260216	4.256	6.092	DELLA protein
isoform_29624	-2.154	-2.063	DELLA protein GAI-like; K14494 DELLA protein
isoform_32551	2.479	-2.245	DELLA protein GAI1-like; K14494 DELLA protein
isoform_35056	2.733	1.643	DELLA protein GAI; K14494 DELLA protein
isoform_35714	1.879	3.407	DELLA protein
isoform_4178	-1.647	1.3	DELLA protein
isoform_41928	-1.06	2.708	DELLA protein GAI; K14494 DELLA protein
isoform_46777	-12.279	-4.202	L3a; DELLA protein GAI-like; K14494 DELLA protein
isoform_49789	2.042	1.244	DELLA protein GAIP-B; K14494 DELLA protein
isoform_54369	1.836	3.622	DELLA protein GAI1-like; K14494 DELLA protein
isoform_57156	-3.379	1.746	DELLA protein GAIP-like; K14494 DELLA protein
isoform_57752	-1.108	-1.344	DELLA protein SLR1-like; K14494 DELLA protein
isoform_697	1.717	4.008	DELLA protein GAI1; K14494 DELLA protein
isoform_72587	1.731	3.872	DELLA protein SLR1-like; K14494 DELLA protein
isoform_78006	3.536	9.718	DELLA protein GAI; K14494 DELLA protein
isoform_8406	-1.054	4.749	DELLA protein， DWARF 8
isoform_135361	-1.372	1.249	homeobox-leucine zipper protein	HD-ZIP
isoform_13568	-3.044	5.981	homeobox-leucine zipper protein
isoform_1593	5.553	2.626	homeobox-leucine zipper protein
isoform_18630	12.162	18.754	homeobox-leucine zipper protein
isoform_234695	2.026	-9.96	homeobox-leucine zipper protein
isoform_23714	-4.445	3.406	homeobox-leucine zipper protein
isoform_239143	2.019	3.19	homeobox-leucine zipper protein
isoform_245133	3.496	4.603	homeobox-leucine zipper protein
isoform_2473	2.714	3.675	homeobox-leucine zipper protein
isoform_26315	-2.557	-3.644	homeobox-leucine zipper protein
isoform_33398	1.905	2.921	homeobox-leucine zipper protein
isoform_3353	1.862	2.837	homeobox-leucine zipper protein
isoform_3838	5.898	2.046	homeobox-leucine zipper protein
isoform_38977	4.17	7.345	homeobox-leucine zipper protein
isoform_47323	-1.125	4.822	homeobox-leucine zipper protein
isoform_48231	6.07	11.613	homeobox-leucine zipper protein
isoform_48837	-1.242	4.029	homeobox-leucine zipper protein
isoform_52053	-1.643	2.306	homeobox-leucine zipper protein
isoform_57175	2.086	1.574	homeobox-leucine zipper protein
isoform_59102	-2.607	3.84	homeobox-leucine zipper protein
isoform_60797	2.54	6.869	homeobox-leucine zipper protein
isoform_65287	-3.617	-4.119	homeobox-leucine zipper protein
isoform_8230	-2.508	-3.71	homeobox-leucine zipper protein
isoform_243533	2.412	1.498	MYC2 transcription factor	MYC2
isoform_101209	2.344	1.789	Nuclear transcription factor Y subunit α	NFYA
isoform_111749	2.112	2.259	Nuclear transcription factor Y subunit α
isoform_12081	-3.983	3.879	Nuclear transcription factor Y subunit α
isoform_151500	-4.027	-16.772	Nuclear transcription factor Y subunit α
isoform_163233	-1.529	-12.899	Nuclear transcription factor Y subunit α
isoform_218587	-1.79	-4.107	Nuclear transcription factor Y subunit α
isoform_252755	-5.007	10.764	Nuclear transcription factor Y subunit α
isoform_25349	1.45	2.016	Nuclear transcription factor Y subunit α
isoform_253698	2.183	6.458	Nuclear transcription factor Y subunit α
isoform_275670	-10.896	2.835	Nuclear transcription factor Y subunit α
isoform_31843	2.122	6.509	Nuclear transcription factor Y subunit α
isoform_34783	3.336	10.041	Nuclear transcription factor Y subunit α
isoform_40275	6.778	11.908	Nuclear transcription factor Y subunit α
isoform_45389	-1.139	6.76	Nuclear transcription factor Y subunit α
isoform_5796	-1.084	-3.577	Nuclear transcription factor Y subunit α
isoform_84450	1.489	2.773	Nuclear transcription factor Y subunit α
isoform_86040	-1.104	3.888	Nuclear transcription factor Y subunit α
isoform_98933	2.941	3.141	Nuclear transcription factor Y subunit α
isoform_15754	10.085	6.19	SPEECHLESS transcription factor; K20558 SPEECHLESS transcription factor	SPCH
isoform_20926	8.195	16.024	SPEECHLESS transcription factor; K20558 SPEECHLESS transcription factor
isoform_60861	2.678	11.877	SPEECHLESS transcription factor; K20558 SPEECHLESS transcription factor
isoform_90559	5.104	8.483	SPEECHLESS Transcription factor subtype X2; K20558 SPEECHLESS transcription factor
isoform_246767	-5.736	-4.412	WRKY transcription factor 22-like；K13425 WRKY transcription factor 22	WRKY22
isoform_27168	3.165	5.011	WRKY transcription factor 22-like；K13425 WRKY transcription factor 22
isoform_7062	6.024	3.907	WRKY transcription factor 22-like；K13425 WRKY transcription factor 22

## Sheet: Data S2
Gene ID	log2(LT1_1d/LCK_0d)	log2(LT2_28d/LCK_0d)	Abbreviation of gene	Annotation
isoform_204580	-1.448	1.264	MAPK4	Mitogen activated protein kinase 4
isoform_25776	1.459	-3.762	MAPK4	Mitogen activated protein kinase 4
isoform_40185	-1.827	-2.32	MAPK4	Mitogen activated protein kinase 4
isoform_49093	10.0265	14.6361	MAPK4	Mitogen activated protein kinase 4
isoform_65093	-2.111	4.144	MAPK4	Mitogen activated protein kinase 4
isoform_125176	-1.535	-4.211	SRK	G-type lectin S-receptor-like serine/threonine protein kinase
isoform_30954	1.826	4.852	SRK	G-type lectin S-receptor-like serine/threonine protein kinase
isoform_84391	-2.453	3.663	SRK	G-type lectin S-receptor-like serine/threonine protein kinase
isoform_113830	2.283	8.749	ERCA	Endoplasmic reticulum Ca2+-ATPase
isoform_145023	-4.308	-2.648	ERCA	Endoplasmic reticulum Ca2+-ATPase
isoform_205495	-1.269	3.337	ERCA	Endoplasmic reticulum Ca2+-ATPase
isoform_239552	-5.625	-10.3253	ERCA	Endoplasmic reticulum Ca2+-ATPase
isoform_40148	-1.364	-2.67	ERCA	Endoplasmic reticulum Ca2+-ATPase
isoform_54657	-2.07	-2.261	ERCA	Endoplasmic reticulum Ca2+-ATPase
isoform_12644	2.59	-11.1421	ERCA	Endoplasmic reticulum Ca2+-ATPase
isoform_13318	1.562	-2.787	ERCA	Endoplasmic reticulum Ca2+-ATPase
isoform_159009	1.407	-4.329	ERCA	Endoplasmic reticulum Ca2+-ATPase
isoform_254434	-3.025	3.787	ERCA	Endoplasmic reticulum Ca2+-ATPase
isoform_41824	-1.505	4.359	PMCA	plasma membrane Ca2+ transport ATPase
isoform_46879	5.012	8.831	PMCA	plasma membrane Ca2+ transport ATPase
isoform_47259	1.364	6.593	PMCA	plasma membrane Ca2+ transport ATPase
isoform_75101	-1.83	2.019	PMCA	plasma membrane Ca2+ transport ATPase
isoform_225800	1.637	5.152	RBOH	Respiratory burst oxidase homolog protein C-like
isoform_264638	-1.465	3.11	RBOH	Respiratory burst oxidase homolog protein D
isoform_31758	-1.732	2.735	RBOH	Respiratory burst oxidase homolog protein D-like
isoform_54560	-1.333	1.808	RBOH	Respiratory burst oxidase homolog protein C-like
isoform_55629	-11.42	1.882	RBOH	Respiratory burst oxidase homolog protein D
isoform_162160	-2.578	-3.345	PP2C	protein phosphatase 2C
isoform_163793	2.277	10.824	PP2C	protein phosphatase 2C
isoform_263107	4.383	9.135	PP2C	protein phosphatase 2C
isoform_84802	1.602	-3.658	PP2C	protein phosphatase 2C
isoform_170924	-1.454	4.035	MKS1	MAP kinase substrate 1
isoform_82192	-1.371	2.162	MKS1	MAP kinase substrate 1
isoform_129873	2.043	-1.901	F-type H+-ATPase	F-type H + / Na +transport ATPase, beta
isoform_269626	1.183	-1.384	PM H+-ATPase	plasma membrane H+ transport ATPase

## Sheet: Data S3
Gene ID	log2(LT1_1d/LCK_0d)	log2(LT2_28d/LCK_0d)	Abbreviation of gene	Annotation
isoform_237798	1.875	1.104	Cu2+-ATPases	Copper transport protease Ran1
isoform_283841	-1.037	-13.91	Cu2+-ATPases	Copper transport protease Ran1
isoform_46437	3.352	4.044	Cu2+-ATPases	Copper transport protease Ran1
isoform_72844	2.299	-4.839	Cu2+-ATPases	Copper transport protease Ran1
isoform_91036	-2.297	4.623	Cu2+-ATPases	Copper transport protease Ran1
isoform_13322	5.273	6.442	CDPK	Calcium-dependent protein kinases
isoform_22449	13.668	19.526	CDPK	Calcium-dependent protein kinases
isoform_239595	-1.112	-3.358	CDPK	Calcium-dependent protein kinases
isoform_62008	-1.336	2.201	CDPK	Calcium-dependent protein kinases
isoform_99962	1.508	3.949	CDPK	Calcium-dependent protein kinases
isoform_101922	-1.689	-2.777	CML	Ca-binding Protein CML36
isoform_247107	2.606	9.272	CML	Ca-binding Protein CML36
isoform_248037	-3.609	5.737	CML	Ca-binding Protein CML36
isoform_272313	2.018	1.594	CML	Ca-binding Protein CML36
isoform_41675	1.667	4.08	CML	Ca-binding Protein CML36
isoform_237529	-1.159	-7.497	CSC1	CSC1-like protein RXW8; K21989 Calcium permeable Stress-gated cation Channel 1
isoform_113830	2.283	8.749	ERAC	Endoplasmic reticulum Ca2 +-transporter protease
isoform_145023	-4.308	-2.648	ERAC	Endoplasmic reticulum Ca2 +-transporter protease
isoform_205495	-1.269	3.337	ERAC	Endoplasmic reticulum Ca2 +-transporter protease
isoform_239552	-5.625	-10.325	ERAC	Endoplasmic reticulum Ca2 +-transporter protease
isoform_40148	-1.364	-2.67	ERAC	Endoplasmic reticulum Ca2 +-transporter protease
isoform_54657	-2.07	-2.261	ERAC	Endoplasmic reticulum Ca2 +-transporter protease
isoform_12644	2.59	-11.142	ERAC	Endoplasmic reticulum Ca2 +-transporter protease
isoform_13318	1.562	-2.787	ERAC	Endoplasmic reticulum Ca2 +-transporter protease
isoform_159009	1.407	-4.329	ERAC	Endoplasmic reticulum Ca2 +-transporter protease
isoform_254434	-3.025	3.787	ERAC	Endoplasmic reticulum Ca2 +-transporter protease
isoform_269626	1.183	-1.384	PM H+-ATPase	plasma membrane H+ transport ATPase
isoform_105206	6.259	3.67	KUP	KUP potassium uptake protein
isoform_196972	-1.221	2.015	KUP	KUP potassium uptake protein
isoform_66983	2.088	3.396	KUP	KUP potassium uptake protein
isoform_129873	2.043	-1.901	F-type H+-ATPase	F-type H + / Na +transport ATPase, beta
isoform_115700	6.044	11.176	NHE8	Sodium-hydrogen Antiporter
isoform_188452	1.473	8.907	PIP	water channel protein PIP
isoform_51881	-1.795	6.844	PIP	water channel protein PIP
isoform_5345	2.531	3.628	PIP	water channel protein PIP
isoform_624	1.891	3.181	PIP	water channel protein PIP
isoform_41824	-1.505	4.359	PMCA	Plasma membrane Ca2 +-transporting ATPase
isoform_46879	5.012	8.831	PMCA	Plasma membrane Ca2 +-transporting ATPase
isoform_47259	1.364	6.593	PMCA	Plasma membrane Ca2 +-transporting ATPase
isoform_75101	-1.83	2.019	PMCA	Plasma membrane Ca2 +-transporting ATPase
isoform_266486	2.107	1.097	TPS	Trehalose-6-phosphate synthase/phosphatase
isoform_188452	1.473	8.907	PIP	water channel protein PIP
isoform_51881	-1.795	6.844	PIP	water channel protein PIP
isoform_5345	2.531	3.628	PIP	water channel protein PIP
isoform_624	1.891	3.181	PIP	water channel protein PIP

## Sheet: Data S4
Gene ID	log2(LT1_1d/LCK_0d)	log2(LT2_28d/LCK_0d)	Abbreviation of gene	Annotation
isoform_158609	3.038	5.29	GST	Glutathione S-transferase isoenzymes
isoform_26380	-1.271	6.764	HAO	Peroxisome (S)-2-hydroxyl acid oxidase GLO5-like; K11517 (S)-2-hydroxy-acid oxidase
isoform_10792	1.369	-3.956	PAO2	Polyamine oxidase-like protein; K17839 polyamine oxidase
isoform_153110	-1.383	4.147	PAO2	Polyamine oxidase-like protein; K17839 polyamine oxidase
isoform_51161	1.463	-3.977	PAO2	Polyamine oxidase-like protein; K17839 polyamine oxidase
isoform_65117	1.503	4.596	PAO2	Polyamine oxidase-like protein; K17839 polyamine oxidase
isoform_249827	-3.737	6.996	NAT	Base-Ascorbate Transporter 6-like
isoform_26140	-1.059	1.135	NAT	Base-Ascorbate Transporter 6-like
isoform_290949	-2.39	-2.139	NAT	Base-Ascorbate Transporter 6-like
isoform_31584	1.947	3.862	NAT	Base-Ascorbate Transporter 6-like
isoform_137777	-2.839	1.398	CYP	cytochrome P450 monooxygenase
isoform_225800	1.637	5.152	RBOH	Respiratory burst oxidase homologs protein C-like
isoform_264638	-1.465	3.11	RBOH	Respiratory burst oxidase homologs protein D
isoform_31758	-1.732	2.735	RBOH	Respiratory burst oxidase homologs protein D-like
isoform_54560	-1.333	1.808	RBOH	Respiratory burst oxidase homologs protein C-like
isoform_55629	-11.42	1.882	RBOH	Respiratory burst oxidase homologs protein D

## Sheet: Data S5
Gene ID	log2(LT1_1d/LCK_0d)	log2(LT2_28d/LCK_0d)	Abbreviation of gene	Annotation
isoform_113464	-4.605	5.088	ARF	Auxin response factors
isoform_11360	-1.682	-3.407	ARF	Auxin response factors
isoform_132529	1.348	2.604	ARF	Auxin response factors
isoform_186025	1.723	1.969	ARF	Auxin response factors
isoform_196541	-3.886	2.777	ARF	Auxin response factors
isoform_19832	1.454	3.55	ARF	Auxin response factors
isoform_207235	5.379	-5.044	ARF	Auxin response factors
isoform_249167	1.186	4.741	ARF	Auxin response factors
isoform_261817	-1.047	1.333	ARF	Auxin response factors
isoform_270485	1.534	4.94	ARF	Auxin response factors
isoform_272715	-1.739	-11.784	ARF	Auxin response factors
isoform_279099	-1.941	4.758	ARF	Auxin response factors
isoform_281110	2.173	2.906	ARF	Auxin response factors
isoform_295376	1.442	4.937	ARF	Auxin response factors
isoform_32135	1.606	-3.491	ARF	Auxin response factors
isoform_32764	-1.159	-13.513	ARF	Auxin response factors
isoform_33084	1.306	6.103	ARF	Auxin response factors
isoform_34017	1.405	5.269	ARF	Auxin response factors
isoform_34938	-1.085	1.573	ARF	Auxin response factors
isoform_36405	1.853	3.122	ARF	Auxin response factors
isoform_36487	4.327	7.998	ARF	Auxin response factors
isoform_3681	2.434	-7.499	ARF	Auxin response factors
isoform_36891	-7.592	1.526	ARF	Auxin response factors
isoform_37195	10.485	17.252	ARF	Auxin response factors
isoform_37608	2.889	7.519	ARF	Auxin response factors
isoform_38535	4.095	4.144	ARF	Auxin response factors
isoform_4	-1.948	3.665	ARF	Auxin response factors
isoform_42778	-2.761	3.748	ARF	Auxin response factors
isoform_43268	1.724	-13.144	ARF	Auxin response factors
isoform_43609	-2.541	-9.537	ARF	Auxin response factors
isoform_49642	1.403	4.009	ARF	Auxin response factors
isoform_51408	2.704	6.707	ARF	Auxin response factors
isoform_53814	-1.563	5.073	ARF	Auxin response factors
isoform_58520	2.141	-2.241	ARF	Auxin response factors
isoform_70709	1.974	1.113	ARF	Auxin response factors
isoform_72221	6.195	9.501	ARF	Auxin response factors
isoform_76982	-3.348	4.628	ARF	Auxin response factors
isoform_84040	1.068	3.813	ARF	Auxin response factors
isoform_84068	2.846	1.351	ARF	Auxin response factors
isoform_84135	2.105	5.868	ARF	Auxin response factors
isoform_91507	1.922	-11.759	ARF	Auxin response factors
isoform_23135	11.244	14.848	BRI1	Brassinolide-insensitive 1
isoform_61785	4.976	8.816	BRI1	Brassinolide-insensitive 1
isoform_150839	1.811	4.467	DELLA	DELLA protein SLR1-like
isoform_159532	2.835	6.297	DELLA	DELLA protein GAI1-like
isoform_161219	-11.575	3.577	DELLA	L3b; DELLA protein GAI-like
isoform_191624	3.25	-3.448	DELLA	DELLA protein GAI1-like
isoform_20776	-2.9	10.141	DELLA	DELLA protein, DWARF8-like
isoform_22486	1.142	8.657	DELLA	DELLA protein GAI1
isoform_249774	4.301	5.265	DELLA	DELLA protein SLN1-like
isoform_260216	4.256	6.092	DELLA	DELLA protein
isoform_29624	-2.154	-2.063	DELLA	DELLA protein GAI-like
isoform_32551	2.479	-2.245	DELLA	DELLA protein GAI1-like
isoform_35056	2.733	1.643	DELLA	DELLA protein GAI
isoform_35714	1.879	3.407	DELLA	DELLA protein
isoform_4178	-1.647	1.3	DELLA	DELLA protein
isoform_41928	-1.06	2.708	DELLA	DELLA protein GAI
isoform_46777	-12.279	-4.202	DELLA	L3a; DELLA protein GAI-like
isoform_49789	2.042	1.244	DELLA	DELLA protein GAIP-B
isoform_54369	1.836	3.622	DELLA	DELLA protein GAI1-like
isoform_57156	-3.379	1.746	DELLA	DELLA protein GAIP-like
isoform_57752	-1.108	-1.344	DELLA	DELLA protein SLR1-like
isoform_697	1.717	4.008	DELLA	DELLA protein GAI1
isoform_72587	1.731	3.872	DELLA	DELLA protein SLR1-like
isoform_78006	3.536	9.718	DELLA	DELLA protein GAI
isoform_8406	-1.054	4.749	DELLA	DELLA protein，DWARF8
isoform_181403	-1.581	3.201	EBF	EIN3-binding F-box protein
isoform_192082	-1.901	-3.81	EBF	EIN3-binding F-box protein
isoform_43731	-2.466	1.932	EBF	EIN3-binding F-box protein
isoform_47003	-1.227	-13.348	EBF	EIN4-binding F-box protein
isoform_182882	2.798	6.716	GA20ox	Gibberellin 20-oxidase
isoform_18905	-1.766	7.455	GA20ox	Gibberellin 20-oxidase
isoform_208730	-1.868	1.579	GA20ox	Gibberellin 20-oxidase
isoform_58982	1.336	9.681	GA20ox	Gibberellin 20-oxidase
isoform_9584	2.143	8.66	GA3ox	gibberellin 3beta-dioxygenase
isoform_34659	-2.09	3.456	JAZ	Jasmonate zim-domain protein
isoform_42637	1.382	4.779	JAZ	Jasmonate zim-domain protein
isoform_47068	-1.98	3.289	JAZ	Jasmonate zim-domain protein
isoform_62576	-1.488	1.933	JAZ	Jasmonate zim-domain protein
isoform_69036	-1.417	4.092	JAZ	Jasmonate zim-domain protein
isoform_165795	2.12	5.17	PIN	Auxin efflux facilitator family
isoform_193721	-1.258	-6.158	PIN	Auxin efflux facilitator family
isoform_34186	-1.178	2.737	PIN	Auxin efflux facilitator family
isoform_71541	2.265	7.221	PIN	Auxin efflux facilitator family
isoform_73383	-1.186	6.747	PIN	Auxin efflux facilitator family
isoform_116956	-1.056	3.649	RNF	E3 ubiquitin-ligating enzyme RNF 38/44
isoform_208511	2.612	4.742	RNF	E3 ubiquitin-ligating enzyme RNF 38/44
isoform_33222	-1.552	3.032	RNF	E3 ubiquitin-ligating enzyme RNF 38/44
isoform_5200	11.142	13.649	RNF	E3 ubiquitin-ligating enzyme RNF 38/44
isoform_85939	-1.219	3.24	RNF	E3 ubiquitin-ligating enzyme RNF 38/44
isoform_10090	8.725	10.966	TIR1	Transport inhibition response factor 1
isoform_103855	-3.094	-8.817	TIR1	Transport inhibition response factor 1
isoform_17365	3.381	1.931	TIR1	Transport inhibition response factor 1
isoform_191977	-1.225	1.287	TIR1	Transport inhibition response factor 1
isoform_194145	-1.62	1.98	TIR1	Transport inhibition response factor 1
isoform_196876	1.53	4.748	TIR1	Transport inhibition response factor 1
isoform_264009	1.754	4.434	TIR1	Transport inhibition response factor 1
isoform_26703	1.919	-11.272	TIR1	Transport inhibition response factor 1
isoform_284394	2.321	5.749	TIR1	Transport inhibition response factor 1
isoform_28795	2.072	-1.601	TIR1	Transport inhibition response factor 1
isoform_29694	-1.459	-3.239	TIR1	Transport inhibition response factor 1
isoform_3154	2.653	2.818	TIR1	Transport inhibition response factor 1
isoform_35391	1.417	1.618	TIR1	Transport inhibition response factor 1
isoform_41131	4.448	-8.994	TIR1	Transport inhibition response factor 1
isoform_44060	1.391	4.336	TIR1	Transport inhibition response factor 1
isoform_44762	2.213	-3.984	TIR1	Transport inhibition response factor 1
isoform_49239	-1.23	3.354	TIR1	Transport inhibition response factor 1
isoform_54483	-1.595	6.226	TIR1	Transport inhibition response factor 1
isoform_71098	2.067	4.512	TIR1	Transport inhibition response factor 1
isoform_80415	1.433	-3.447	TIR1	Transport inhibition response factor 1
isoform_83129	2.702	-10.299	TIR1	Transport inhibition response factor 1
isoform_86317	1.936	11.821	TIR1	Transport inhibition response factor 1
isoform_8815	-1.001	1.921	TIR1	Transport inhibition response factor 1
isoform_9055	4.178	3.399	TIR1	Transport inhibition response factor 1
isoform_193723	3.335	2.801	EIN2	Ethylene insensitivity 2
isoform_222252	7.97	-1.177	EIN2	Ethylene insensitivity 2
isoform_256321	2.023	4.771	AP2/EREBP	EREBP-like factor
isoform_10264	1.775	3.803	AP2/EREBP	AP2-like factor
isoform_104368	-1.325	3.05	AP2/EREBP	AP2-like factor
isoform_104666	-1.221	-2.396	AP2/EREBP	AP2-like factor
isoform_119089	4.827	5.73	AP2/EREBP	AP2-like factor
isoform_123996	11.695	12.953	AP2/EREBP	AP2-like factor
isoform_124228	1.43	5.304	AP2/EREBP	AP2-like factor
isoform_1388	2.084	4.958	AP2/EREBP	AP2-like factor
isoform_156752	1.506	1.262	AP2/EREBP	AP2-like factor
isoform_156810	6.77	2.909	AP2/EREBP	AP2-like factor
isoform_176624	2.613	5.437	AP2/EREBP	AP2-like factor
isoform_192046	5.956	9.447	AP2/EREBP	AP2-like factor
isoform_200616	-4.743	1.855	AP2/EREBP	AP2-like factor
isoform_21262	-2.645	-8.622	AP2/EREBP	AP2-like factor
isoform_217181	2.423	10.135	AP2/EREBP	AP2-like factor
isoform_240676	1.773	4.024	AP2/EREBP	AP2-like factor
isoform_24811	-3.541	-3.762	AP2/EREBP	AP2-like factor
isoform_259291	1.92	-1.017	AP2/EREBP	AP2-like factor
isoform_266153	-1.135	3.632	AP2/EREBP	AP2-like factor
isoform_267709	1.635	8.049	AP2/EREBP	AP2-like factor
isoform_270070	1.786	-9.423	AP2/EREBP	AP2-like factor
isoform_285475	1.601	4.343	AP2/EREBP	AP2-like factor
isoform_293070	-1.312	3.832	AP2/EREBP	AP2-like factor
isoform_295216	2.941	4.414	AP2/EREBP	AP2-like factor
isoform_31947	1.646	-4.259	AP2/EREBP	AP2-like factor
isoform_34631	-4.932	4.178	AP2/EREBP	AP2-like factor
isoform_37174	-1.667	3.889	AP2/EREBP	AP2-like factor
isoform_39049	9.807	18.065	AP2/EREBP	AP2-like factor
isoform_41180	-1.216	4.562	AP2/EREBP	AP2-like factor
isoform_43684	1.665	-1.082	AP2/EREBP	AP2-like factor
isoform_48037	-2.356	4.283	AP2/EREBP	AP2-like factor
isoform_49438	4.274	4.585	AP2/EREBP	AP2-like factor
isoform_49650	-1.077	-3.375	AP2/EREBP	AP2-like factor
isoform_58629	4.844	-8.077	AP2/EREBP	AP2-like factor
isoform_58710	1.053	-3.85	AP2/EREBP	AP2-like factor
isoform_61567	-1.19	3.838	AP2/EREBP	AP2-like factor
isoform_64836	-2.744	-3.956	AP2/EREBP	AP2-like factor
isoform_68113	13.36	15.083	AP2/EREBP	AP2-like factor
isoform_69624	-1.157	-3.77	AP2/EREBP	AP2-like factor
isoform_70349	-1.846	2.984	AP2/EREBP	AP2-like factor
isoform_7564	11.09	11.82	AP2/EREBP	AP2-like factor
isoform_7955	7.381	17.004	AP2/EREBP	AP2-like factor
isoform_82715	12.37	17.987	AP2/EREBP	AP2-like factor
isoform_8902	-2.25	2.42	AP2/EREBP	AP2-like factor
isoform_8915	-5.075	-2.858	AP2/EREBP	AP2-like factor
isoform_8925	2.67	7.55	AP2/EREBP	AP2-like factor

## Sheet: Data S6
Gene ID	log2(LT1_1d/LCK_0d)	log2(LT2_28d/LCK_0d)	Abbreviation of gene	Annotation
isoform_110884	4.661	8.602	CALS	Callose synthetase 9
isoform_293071	1.938	9.508	CALS	Callose synthetase 9
isoform_294202	2.935	3.57	CALS	Callose synthetase 9
isoform_49853	5.682	-3.709	CALS	Callose synthetase 9
isoform_193083	-1.773	4.071	CESA	Cellulose synthetase A
isoform_218449	1.604	-2.443	CESA	Cellulose synthetase A
isoform_267520	5.946	7.567	CESA	Cellulose synthetase A
isoform_269409	1.752	7.537	CESA	Cellulose synthetase A
isoform_287475	-1.195	-3.588	CESA	Cellulose synthetase A
isoform_3319	-1.28	8.093	CESA	Cellulose synthetase A
isoform_36684	1.661	7.468	CESA	Cellulose synthetase A
isoform_47463	2.754	-2.59	CESA	Cellulose synthetase A
isoform_47579	-1.34	10.148	CESA	Cellulose synthetase A
isoform_48166	-3.492	6.646	CESA	Cellulose synthetase A
isoform_226450	1.407	-4.037	EG	Endoglucanase
isoform_60955	-1.349	3.521	EG	Endoglucanase
isoform_13176	-4.004	-10.824	PME	Pectinesterase
isoform_157167	4.861	12.022	PME	Pectinesterase
isoform_273086	-2.424	3.406	PME	Pectinesterase
isoform_290716	9.855	13.343	PME	Pectinesterase
isoform_29712	-1.353	-3.532	PME	Pectinesterase
isoform_38754	1.485	1.526	PME	Pectinesterase
isoform_53477	-1.367	2.162	PME	Pectinesterase
isoform_55500	2.492	8.132	UXS	UDP-glucuronic acid decarboxylase 6
isoform_58047	-1.408	4.947	UXS	UDP-glucuronic acid decarboxylase 5
isoform_83343	-2.471	-1.754	UXS	UDP-glucuronic acid decarboxylase 6
isoform_85256	1.491	2.707	UXS	UDP-glucuronic acid decarboxylase 5-like
isoform_68575	-2.132	-1.937	LRX	Leucine-rich repeat extensin proteins 5-like
